# Supplementary material for: Phase II Window Study of Olaparib Alone or with Cisplatin or Durvalumab in Operable Head and Neck Cancer
Source: Cancer Res Commun. 2023 Aug 10;3(8):1514–23. doi: 10.1158/2767-9764.CRC-23-0051 (PMC10414130; doi:10.1158/2767-9764.CRC-23-0051)
Supplement: Supplementary Table 1 — a. Representativeness of Study Participants Supplementary Table 1b. Nanostring IO360 panel [file crc-23-0051-s02.xlsx]

## Sheet: S. Table 1
Supplementary Table 1a. Representativeness of Study Participants			Supplementary Table 1b. Nanostring IO360 panel
Cancer type(s)/subtype(s)/stage(s)/condition	Head and Neck Squamous Cell Carcinoma
Considerations related to:			Gene
Sex	Males are affected significantly more than females. The incidence rate in males exceeds 20 per 100,000 in regions of Eastern Europe.		A2M
Age	The average age of people diagnosed with HNSCC is 64. Just over 20% (1 in 5) of cases occur in people younger than 55.		ACVR1C
Race/ethnicity	The incidence of laryngeal cancer, but not oral cavity and pharyngeal cancer, is approximately 50 percent higher in African American men. The mortality associated with both laryngeal and oropharyngeal cancer is significantly higher in African American men, which may reflect the lower prevalence of human papillomavirus (HPV) positivity.		ADAM12
			ADGRE1
	In Greece 91.6 % of population is Greek, 4.4% Albanian and 4% other (2011)		ADM
			ADORA2A
Geography			AKT1
	Worldwide, head and neck cancer accounts for approximately 900,000 cases and over 400,000 deaths annually . In the United States, head and neck cancer accounts for 3 percent of malignancies, with approximately 66,000 cases annually and 15,000 deaths.Mouth and tongue cancers are more common in the Indian subcontinent, nasopharyngeal cancer is more common in Hong Kong, and pharyngeal and/or larynge…		ALDOA
			ALDOC
			ANGPT1
			ANGPT2
Overall representativeness of this study	The age distribution of our study is similar to the average age distribution of HNSCC in the literature, median age of 61.5.		ANGPTL4
			ANLN
Other considerations	Race / ethnicity was not evaluated since this trial conducted in centers located in Greece.		APC
			APH1B
			API5
			APLNR
			APOE
			APOL6
			AQP9
			AREG
			ARG1
			ARG2
			ARID1A
			ARNT2
			ATF3
			ATM
			AXIN1
			AXL
			B2M
			BAD
			BAMBI
			BATF3
			BAX
			BBC3
			BBS1
			BCAT1
			BCL2
			BCL2L1
			BCL6B
			BID
			BIRC3
			BIRC5
			BLK
			BLM
			BMP2
			BNIP3
			BNIP3L
			BRCA1
			BRCA2
			BRD3
			BRD4
			BRIP1
			BTLA
			C1QA
			C1QB
			C2
			C5
			C5AR1
			C7
			CASP1
			CASP3
			CASP8
			CASP9
			CBLC
			CCL13
			CCL14
			CCL18
			CCL19
			CCL2
			CCL20
			CCL21
			CCL22
			CCL3/L1
			CCL4
			CCL5
			CCL7
			CCL8
			CCNA1
			CCNB1
			CCND1
			CCND2
			CCND3
			CCNE1
			CCNO
			CCR2
			CCR4
			CCR5
			CD14
			CD163
			CD19
			CD1C
			CD2
			CD209
			CD244
			CD247
			CD27
			CD274
			CD276
			CD28
			CD300A
			CD36
			CD38
			CD3D
			CD3E
			CD3G
			CD4
			CD40
			CD40LG
			CD44
			CD45RA
			CD45RB
			CD45RO
			CD47
			CD48
			CD5
			CD58
			CD6
			CD68
			CD69
			CD7
			CD70
			CD74
			CD79A
			CD79B
			CD80
			CD84
			CD86
			CD8A
			CD8B
			CD96
			CDC20
			CDC25C
			CDH1
			CDH11
			CDH2
			CDH5
			CDK2
			CDK6
			CDKN1A
			CDKN1C
			CDKN2A
			CDKN2B
			CEACAM3
			CEBPB
			CENPF
			CEP55
			CES3
			CHUK
			CLEC14A
			CLEC4E
			CLEC5A
			CLEC7A
			CLECL1
			CMKLR1
			CNTFR
			COL11A1
			COL11A2
			COL17A1
			COL4A5
			COL5A1
			COL6A3
			COMP
			CPA3
			CRABP2
			CSF1
			CSF1R
			CSF2
			CSF2RB
			CSF3
			CSF3R
			CST2
			CTAG1B
			CTLA4
			CTNNB1
			CTSS
			CTSW
			CX3CL1
			CX3CR1
			CXCL1
			CXCL10
			CXCL11
			CXCL12
			CXCL13
			CXCL14
			CXCL16
			CXCL2
			CXCL3
			CXCL5
			CXCL6
			CXCL8
			CXCL9
			CXCR2
			CXCR3
			CXCR4
			CXCR6
			CXorf36
			CYBB
			DAB2
			DDB2
			DEFB134
			DEPTOR
			DKK1
			DLL1
			DLL4
			DNMT1
			DPP4
			DTX3L
			DTX4
			DUSP1
			DUSP2
			DUSP5
			E2F3
			EDN1
			EGF
			EGFR
			EGR1
			EIF2AK2
			EIF2B4
			EIF4EBP1
			EIF5AL1
			ELOB
			ENO1
			ENTPD1
			EOMES
			EPCAM
			EPM2AIP1
			ERBB2
			ERO1A
			ESR1
			EXO1
			EZH2
			F2RL1
			FADD
			FAM124B
			FAM30A
			FANCA
			FAP
			FAS
			FASLG
			FBP1
			FCAR
			FCGR1A
			FCGR2A
			FCGR2B
			FCGR3A/B
			FCGRT
			FCN1
			FCRL2
			FGF13
			FGF18
			FGF9
			FGFR1
			FLNB
			FLT1
			FOSL1
			FOXP3
			FPR1
			FPR3
			FSTL3
			FUT4
			FYN
			FZD8
			FZD9
			GAS1
			GBP1
			GBP2
			GBP4
			GHR
			GIMAP4
			GIMAP6
			GLI1
			GLS
			GLUD1
			GLUL
			GMIP
			GNG4
			GNLY
			GOT1
			GOT2
			GPC4
			GPR160
			GPSM3
			GZMA
			GZMB
			GZMH
			GZMK
			GZMM
			H2AFX
			HAVCR2
			HCK
			HDAC11
			HDAC3
			HDAC4
			HDAC5
			HDC
			HELLS
			HERC6
			HES1
			HEY1
			HIF1A
			HK1
			HK2
			HLA-A
			HLA-B
			HLA-C
			HLA-DMA
			HLA-DMB
			HLA-DOA
			HLA-DOB
			HLA-DPA1
			HLA-DPB1
			HLA-DQA1
			HLA-DQA2
			HLA-DQB1
			HLA-DRA
			HLA-DRB1
			HLA-DRB5
			HLA-E
			HLA-F
			HMGA1
			HMGB1
			HNF1A
			HRAS
			HSD11B1
			ICAM1
			ICAM2
			ICAM3
			ICAM5
			ICOS
			ICOSLG
			ID4
			IDO1
			IER3
			IFI16
			IFI27
			IFI35
			IFI6
			IFIH1
			IFIT1
			IFIT2
			IFIT3
			IFITM1
			IFITM2
			IFNA1
			IFNAR1
			IFNG
			IFNGR1
			IFNGR2
			IGF2R
			IHH
			IKBKB
			IKBKG
			IL10
			IL10RA
			IL11
			IL11RA
			IL12RB2
			IL15
			IL16
			IL17A
			IL18
			IL18R1
			IL1A
			IL1B
			IL1R2
			IL1RN
			IL2
			IL21R
			IL22RA1
			IL24
			IL2RA
			IL2RB
			IL2RG
			IL32
			IL33
			IL34
			IL4
			IL6
			IL6R
			IL7R
			INHBA
			IRF1
			IRF2
			IRF3
			IRF4
			IRF5
			IRF7
			IRF8
			IRF9
			ISG15
			ITGA1
			ITGA2
			ITGA4
			ITGA6
			ITGAE
			ITGAL
			ITGAM
			ITGAV
			ITGAX
			ITGB2
			ITGB3
			ITGB8
			ITPK1
			JAG1
			JAG2
			JAK1
			JAK2
			JAK3
			KAT2B
			KDR
			KIF2C
			KIR2DL3
			KIR3DL1
			KIR3DL2
			KIT
			KLRB1
			KLRD1
			KLRK1
			KRAS
			LAG3
			LAIR1
			LAMA1
			LAMB3
			LAMC2
			LCK
			LDHA
			LDHB
			LGALS9
			LIF
			LILRA1
			LILRA3
			LILRA5
			LILRB2
			LILRB4
			LOXL2
			LRRC32
			LTB
			LTBP1
			LY9
			LY96
			LYZ
			MAGEA1
			MAGEA12
			MAGEA3/A6
			MAGEA4
			MAGEB2
			MAGEC1
			MAGEC2
			MAML2
			MAP3K12
			MAP3K5
			MAP3K7
			MAP3K8
			MAPK10
			MARCO
			MB21D1
			MELK
			MET
			MFGE8
			MFNG
			MGMT
			MICA
			MICB
			MKI67
			MLANA
			MLH1
			MMP1
			MMP7
			MMP9
			MMRN2
			MRC1
			MRE11
			MS4A1
			MS4A2
			MS4A4A
			MS4A6A
			MSH2
			MSH6
			MTOR
			MX1
			MXI1
			MYC
			MYCT1
			MYD88
			NBN
			NCAM1
			NCR1
			NDUFA4L2
			NECTIN1
			NECTIN2
			NEIL1
			NF1
			NFAM1
			NFATC2
			NFIL3
			NFKB1
			NFKB2
			NFKBIA
			NFKBIE
			NGFR
			NID2
			NKG7
			NLRC5
			NLRP3
			NOD2
			NOS2
			NOTCH1
			NOTCH2
			NRAS
			NT5E
			OAS1
			OAS2
			OAS3
			OASL
			OLFML2B
			OLR1
			OTOA
			P2RY13
			P4HA1
			P4HA2
			PALMD
			PARP12
			PARP4
			PARP9
			PC
			PCK2
			PDCD1
			PDCD1LG2
			PDGFA
			PDGFB
			PDGFRB
			PDK1
			PDZK1IP1
			PECAM1
			PF4
			PFKFB3
			PFKM
			PGPEP1
			PIAS4
			PIK3CA
			PIK3CD
			PIK3CG
			PIK3R1
			PIK3R2
			PIK3R5
			PKM
			PLA1A
			PLA2G2A
			PLOD2
			PMS2
			PNOC
			POLD1
			PPARG
			PPARGC1B
			PRF1
			PRKAA2
			PRKACB
			PRKCA
			PRKX
			PRLR
			PROM1
			PRR5
			PSMB10
			PSMB5
			PSMB8
			PSMB9
			PTCD2
			PTEN
			PTGER4
			PTGS2
			PTPN11
			PTPRC
			PVR
			PVRIG
			RAD50
			RAD51
			RAD51C
			RASAL1
			RASGRF1
			RB1
			RBL2
			RELA
			RELB
			RELN
			REN
			RICTOR
			RIPK1
			RIPK2
			RIPK3
			RNLS
			ROBO4
			ROCK1
			ROR2
			RORC
			RPL23
			RPL7A
			RPS6KB1
			RPTOR
			RRM2
			RSAD2
			RUNX3
			S100A12
			S100A8
			S100A9
			SAMD9
			SAMSN1
			SBNO2
			SELE
			SELL
			SELP
			SERPINA1
			SERPINB5
			SERPINH1
			SFRP1
			SFRP4
			SFXN1
			SGK1
			SH2D1A
			SHC2
			SIGLEC1
			SIGLEC5
			SIGLEC8
			SIRPA
			SIRPB2
			SLAMF7
			SLC11A1
			SLC16A1
			SLC1A5
			SLC2A1
			SLC7A5
			SMAD5
			SMAP1
			SNAI1
			SNCA
			SOCS1
			SOX10
			SOX11
			SOX2
			SPIB
			SPP1
			SPRY4
			SREBF1
			SRP54
			STAT1
			STAT2
			STAT3
			STAT4
			STC1
			SYK
			TAF3
			TAP1
			TAP2
			TAPBP
			TAPBPL
			TBX21
			TBXAS1
			TCF3
			TCL1A
			TDO2
			TGFB1
			TGFB2
			TGFB3
			TGFBR1
			TGFBR2
			THBD
			THBS1
			THY1
			TICAM1
			TIE1
			TIGIT
			TLR1
			TLR2
			TLR3
			TLR4
			TLR5
			TLR7
			TLR8
			TLR9
			TMEM140
			TMEM173
			TNF
			TNFAIP3
			TNFAIP6
			TNFRSF10B
			TNFRSF10C
			TNFRSF10D
			TNFRSF11A
			TNFRSF11B
			TNFRSF14
			TNFRSF17
			TNFRSF18
			TNFRSF1A
			TNFRSF1B
			TNFRSF25
			TNFRSF4
			TNFRSF8
			TNFRSF9
			TNFSF10
			TNFSF12
			TNFSF13
			TNFSF13B
			TNFSF18
			TNFSF4
			TNFSF8
			TNFSF9
			TNKS
			TP53
			TPI1
			TPM1
			TPSAB1/B2
			TRAF1
			TRAT1
			TREM1
			TREM2
			TRIM21
			TSLP
			TTC30A
			TWF1
			TWIST1
			TWIST2
			TYMP
			TYMS
			UBA7
			UBE2C
			UBE2T
			ULBP2
			VCAM1
			VCAN
			VEGFA
			VEGFB
			VEGFC
			VHL
			VSIR
			VTCN1
			WDR76
			WNT10A
			WNT11
			WNT2
			WNT2B
			WNT3A
			WNT4
			WNT5A
			WNT5B
			WNT7B
			XCL1/2
			ZAP70
			ZC3H12A
			ZEB1
			ZEB2
