# Supplementary material for: Phase II Window Study of Olaparib Alone or with Cisplatin or Durvalumab in Operable Head and Neck Cancer
Source: Cancer Res Commun. 2023 Aug 10;3(8):1514–23. doi: 10.1158/2767-9764.CRC-23-0051 (PMC10414130; doi:10.1158/2767-9764.CRC-23-0051)
Supplement: Supplementary Table 2 — Signature scores with significanlty changes pre- and post-Olaparib based treatment [file crc-23-0051-s03.xlsx]

## Sheet: S. Table 2
Supplementary Table 2. Signature scores with significanlty changes pre- and post-Olaparib based treatment
Signature	comparison	logFC	lcl95	ucl95	t statistic	pvalue	padjust
Macrophages	Pre-treatment vs. Post-treatment	0.8129	0.517	1.109	5.505	1.005e-06	0.0002151
Stroma	Pre-treatment vs. Post-treatment	0.7763	0.4762	1.076	5.184	3.224e-06	0.000345
NK Cells	Pre-treatment vs. Post-treatment	-0.4899	-0.779	-0.2008	-3.396	0.001278	0.06839
TH1 Cells	Pre-treatment vs. Post-treatment	-0.4019	-0.6466	-0.1572	-3.292	0.001746	0.07474
Endothelial Cells	Pre-treatment vs. Post-treatment	0.3161	0.09894	0.5333	2.917	0.00511	0.159
Proliferation	Pre-treatment vs. Post-treatment	-0.2978	-0.5028	-0.09275	-2.911	0.005201	0.159
Myeloid	Pre-treatment vs. Post-treatment	0.2772	0.08288	0.4715	2.859	0.005997	0.1604
NK CD56dim	Pre-treatment vs. Post-treatment	-0.3401	-0.6018	-0.07841	-2.605	0.01181	0.2809
DC	Pre-treatment vs. Post-treatment	0.3698	0.0794	0.6602	2.552	0.01352	0.2894
CD45	Pre-treatment vs. Post-treatment	0.4608	0.07952	0.8422	2.422	0.01876	0.3651
Mast Cells	Pre-treatment vs. Post-treatment	0.4628	0.05058	0.8751	2.25	0.02848	0.5079
MHC2	Pre-treatment vs. Post-treatment	0.3782	0.02696	0.7295	2.158	0.03532	0.5815
