# Supplementary material for: Phase II Window Study of Olaparib Alone or with Cisplatin or Durvalumab in Operable Head and Neck Cancer
Source: Cancer Res Commun. 2023 Aug 10;3(8):1514–23. doi: 10.1158/2767-9764.CRC-23-0051 (PMC10414130; doi:10.1158/2767-9764.CRC-23-0051)
Supplement: Supplementary Table 3 — Genes with significanlty changes pre- and post-Olaparib based treatment [file crc-23-0051-s04.xlsx]

## Sheet: S.Table 3
Supplementary Table 3. Genes with significanlty changes pre- and post-Olaparib based treatment
name	comparison	logFC	lcl95	ucl95	t statistic	pvalue	padjust
SFRP4	Pre-treatment vs. Post-treatment	2.689	1.958	3.419	7.375	8.524e-10	2.812e-06
DUSP1	Pre-treatment vs. Post-treatment	1.732	1.251	2.212	7.22	1.534e-09	2.812e-06
CCL14	Pre-treatment vs. Post-treatment	1.73	1.25	2.211	7.215	1.562e-09	2.812e-06
ZEB2	Pre-treatment vs. Post-treatment	0.8601	0.6123	1.108	6.955	4.206e-09	5.676e-06
TPM1	Pre-treatment vs. Post-treatment	1.296	0.9191	1.673	6.892	5.335e-09	5.76e-06
DAB2	Pre-treatment vs. Post-treatment	0.8132	0.5693	1.057	6.679	1.194e-08	1.039e-05
CXCL12	Pre-treatment vs. Post-treatment	1.641	1.145	2.137	6.629	1.442e-08	1.039e-05
CD163	Pre-treatment vs. Post-treatment	1.198	0.8349	1.561	6.612	1.54e-08	1.039e-05
EGR1	Pre-treatment vs. Post-treatment	1.515	1.049	1.981	6.517	2.205e-08	1.257e-05
ZEB1	Pre-treatment vs. Post-treatment	0.9018	0.624	1.18	6.503	2.329e-08	1.257e-05
TNFSF12	Pre-treatment vs. Post-treatment	0.7074	0.4883	0.9265	6.468	2.66e-08	1.305e-05
C7	Pre-treatment vs. Post-treatment	1.874	1.284	2.463	6.368	3.869e-08	1.702e-05
PLA2G2A	Pre-treatment vs. Post-treatment	2.69	1.841	3.538	6.353	4.099e-08	1.702e-05
DEPTOR	Pre-treatment vs. Post-treatment	1.572	1.072	2.073	6.298	5.046e-08	1.946e-05
VCAN	Pre-treatment vs. Post-treatment	1.288	0.8716	1.705	6.196	7.387e-08	2.658e-05
A2M	Pre-treatment vs. Post-treatment	1.002	0.6771	1.327	6.178	7.906e-08	2.668e-05
FGFR1	Pre-treatment vs. Post-treatment	0.9535	0.6371	1.27	6.038	1.338e-07	4.249e-05
CDH11	Pre-treatment vs. Post-treatment	1.211	0.8055	1.617	5.979	1.671e-07	5.013e-05
COL6A3	Pre-treatment vs. Post-treatment	1.075	0.7115	1.438	5.928	2.015e-07	5.726e-05
COMP	Pre-treatment vs. Post-treatment	1.712	1.132	2.293	5.907	2.184e-07	5.896e-05
CXCR4	Pre-treatment vs. Post-treatment	1.202	0.7859	1.617	5.791	3.362e-07	8.643e-05
MAML2	Pre-treatment vs. Post-treatment	0.5754	0.3746	0.7762	5.742	4.033e-07	9.896e-05
C5AR1	Pre-treatment vs. Post-treatment	0.7409	0.4803	1.002	5.695	4.804e-07	0.0001127
FCGRT	Pre-treatment vs. Post-treatment	0.6396	0.4107	0.8685	5.599	6.853e-07	0.0001511
VEGFB	Pre-treatment vs. Post-treatment	0.4501	0.2889	0.6114	5.593	6.997e-07	0.0001511
LRRC32	Pre-treatment vs. Post-treatment	0.7118	0.4535	0.9701	5.521	9.12e-07	0.0001894
BLM	Pre-treatment vs. Post-treatment	-0.5769	-0.7914	-0.3624	-5.389	1.48e-06	0.0002866
THY1	Pre-treatment vs. Post-treatment	0.8221	0.5164	1.128	5.388	1.486e-06	0.0002866
ATF3	Pre-treatment vs. Post-treatment	1.215	0.7608	1.67	5.357	1.665e-06	0.00031
AXL	Pre-treatment vs. Post-treatment	0.6125	0.3815	0.8435	5.313	1.955e-06	0.0003518
PDGFRB	Pre-treatment vs. Post-treatment	0.6477	0.403	0.8924	5.302	2.028e-06	0.0003532
TLR4	Pre-treatment vs. Post-treatment	0.7158	0.4427	0.9889	5.251	2.446e-06	0.0004127
MS4A4A	Pre-treatment vs. Post-treatment	0.7695	0.4742	1.065	5.22	2.735e-06	0.0004475
CNTFR	Pre-treatment vs. Post-treatment	0.8658	0.5309	1.201	5.18	3.158e-06	0.0005014
TNF	Pre-treatment vs. Post-treatment	-0.8599	-1.194	-0.5258	-5.157	3.44e-06	0.0005307
MRC1	Pre-treatment vs. Post-treatment	0.6918	0.422	0.9616	5.137	3.688e-06	0.0005531
GAS1	Pre-treatment vs. Post-treatment	0.8437	0.5096	1.178	5.059	4.884e-06	0.0007126
APOE	Pre-treatment vs. Post-treatment	1.357	0.8112	1.903	4.981	6.473e-06	0.0009196
CCNE1	Pre-treatment vs. Post-treatment	-0.4324	-0.6074	-0.2574	-4.949	7.238e-06	0.0009734
NID2	Pre-treatment vs. Post-treatment	0.7177	0.4269	1.009	4.944	7.377e-06	0.0009734
BCAT1	Pre-treatment vs. Post-treatment	0.7507	0.4463	1.055	4.941	7.461e-06	0.0009734
FBP1	Pre-treatment vs. Post-treatment	1.138	0.6764	1.6	4.937	7.573e-06	0.0009734
IL22RA1	Pre-treatment vs. Post-treatment	-0.8106	-1.141	-0.4801	-4.915	8.188e-06	0.001028
SIGLEC1	Pre-treatment vs. Post-treatment	0.7629	0.4475	1.078	4.846	1.047e-05	0.001284
CD84	Pre-treatment vs. Post-treatment	0.9166	0.5346	1.299	4.807	1.199e-05	0.001438
PIK3R1	Pre-treatment vs. Post-treatment	0.6494	0.3771	0.9218	4.777	1.332e-05	0.001548
OLFML2B	Pre-treatment vs. Post-treatment	0.7091	0.4115	1.007	4.774	1.347e-05	0.001548
ROCK1	Pre-treatment vs. Post-treatment	0.3256	0.1881	0.463	4.745	1.492e-05	0.001678
MFGE8	Pre-treatment vs. Post-treatment	0.493	0.2845	0.7015	4.738	1.532e-05	0.001688
TNFSF4	Pre-treatment vs. Post-treatment	0.6238	0.3577	0.8898	4.697	1.768e-05	0.001909
CTNNB1	Pre-treatment vs. Post-treatment	0.3657	0.209	0.5223	4.677	1.893e-05	0.002004
LAIR1	Pre-treatment vs. Post-treatment	0.7443	0.425	1.064	4.669	1.947e-05	0.002022
MARCO	Pre-treatment vs. Post-treatment	1.07	0.5936	1.545	4.503	3.471e-05	0.003535
GPC4	Pre-treatment vs. Post-treatment	1.052	0.5806	1.524	4.469	3.896e-05	0.003866
COL11A1	Pre-treatment vs. Post-treatment	1.599	0.8817	2.316	4.466	3.939e-05	0.003866
MMRN2	Pre-treatment vs. Post-treatment	0.493	0.2678	0.7181	4.386	5.174e-05	0.004988
GLUL	Pre-treatment vs. Post-treatment	0.7086	0.3775	1.04	4.288	7.233e-05	0.006655
TGFBR2	Pre-treatment vs. Post-treatment	0.5269	0.2807	0.7731	4.287	7.243e-05	0.006655
EXO1	Pre-treatment vs. Post-treatment	-0.48	-0.7047	-0.2554	-4.281	7.394e-05	0.006655
PPARG	Pre-treatment vs. Post-treatment	0.7001	0.3724	1.028	4.281	7.402e-05	0.006655
SLC2A1	Pre-treatment vs. Post-treatment	-0.6615	-0.9716	-0.3515	-4.274	7.561e-05	0.006655
TGFB3	Pre-treatment vs. Post-treatment	0.8844	0.4696	1.299	4.271	7.644e-05	0.006655
NCAM1	Pre-treatment vs. Post-treatment	1.055	0.5591	1.552	4.26	7.931e-05	0.006698
CDKN1C	Pre-treatment vs. Post-treatment	0.7487	0.3966	1.101	4.26	7.94e-05	0.006698
ROR2	Pre-treatment vs. Post-treatment	0.6367	0.3314	0.942	4.178	0.0001046	0.00869
EGF	Pre-treatment vs. Post-treatment	0.9368	0.4849	1.389	4.153	0.0001134	0.009236
LIF	Pre-treatment vs. Post-treatment	0.88	0.4552	1.305	4.15	0.0001146	0.009236
ITGB2	Pre-treatment vs. Post-treatment	0.7669	0.3921	1.142	4.099	0.0001361	0.0108
GHR	Pre-treatment vs. Post-treatment	0.6795	0.3465	1.013	4.088	0.0001412	0.01105
TNFRSF25	Pre-treatment vs. Post-treatment	-0.3985	-0.5972	-0.1997	-4.016	0.000179	0.0138
ID4	Pre-treatment vs. Post-treatment	0.6023	0.3012	0.9034	4.007	0.0001841	0.01386
LILRB4	Pre-treatment vs. Post-treatment	0.8757	0.4377	1.314	4.006	0.0001848	0.01386
VCAM1	Pre-treatment vs. Post-treatment	0.7976	0.3975	1.198	3.994	0.0001921	0.0142
CD14	Pre-treatment vs. Post-treatment	0.5746	0.286	0.8632	3.989	0.0001954	0.01422
IL24	Pre-treatment vs. Post-treatment	-1.353	-2.033	-0.6727	-3.985	0.0001976	0.01422
RAD51	Pre-treatment vs. Post-treatment	-0.4289	-0.6454	-0.2125	-3.97	0.0002079	0.01462
ADAM12	Pre-treatment vs. Post-treatment	0.9286	0.4595	1.398	3.966	0.0002108	0.01462
COL5A1	Pre-treatment vs. Post-treatment	0.7946	0.3931	1.196	3.965	0.0002112	0.01462
FCGR2B	Pre-treatment vs. Post-treatment	0.5574	0.2755	0.8394	3.961	0.000214	0.01462
PRKAA2	Pre-treatment vs. Post-treatment	0.9706	0.4731	1.468	3.909	0.000254	0.01714
C1QA	Pre-treatment vs. Post-treatment	0.8023	0.3901	1.215	3.9	0.0002613	0.01731
CD69	Pre-treatment vs. Post-treatment	0.6075	0.2952	0.9197	3.898	0.000263	0.01731
IHH	Pre-treatment vs. Post-treatment	-0.5767	-0.8739	-0.2794	-3.887	0.0002723	0.01771
SPP1	Pre-treatment vs. Post-treatment	1.651	0.7981	2.504	3.879	0.0002797	0.01798
PRKACB	Pre-treatment vs. Post-treatment	0.4436	0.2137	0.6736	3.865	0.0002924	0.01857
CXorf36	Pre-treatment vs. Post-treatment	0.5027	0.2411	0.7643	3.849	0.0003074	0.01928
KIT	Pre-treatment vs. Post-treatment	0.6805	0.326	1.035	3.846	0.0003107	0.01928
IL32	Pre-treatment vs. Post-treatment	0.8108	0.387	1.235	3.833	0.0003244	0.0199
PFKM	Pre-treatment vs. Post-treatment	0.6655	0.3164	1.014	3.82	0.000338	0.0205
TMEM140	Pre-treatment vs. Post-treatment	0.4547	0.2156	0.6938	3.81	0.0003484	0.02087
SFRP1	Pre-treatment vs. Post-treatment	0.8358	0.396	1.276	3.807	0.0003517	0.02087
CYBB	Pre-treatment vs. Post-treatment	0.8048	0.3808	1.229	3.803	0.0003573	0.02097
HLA-DMA	Pre-treatment vs. Post-treatment	0.5527	0.2584	0.8471	3.762	0.0004067	0.02361
MS4A6A	Pre-treatment vs. Post-treatment	0.5778	0.2691	0.8865	3.75	0.0004223	0.02425
CD36	Pre-treatment vs. Post-treatment	0.9883	0.4581	1.518	3.734	0.0004438	0.02499
THBS1	Pre-treatment vs. Post-treatment	0.7526	0.3488	1.156	3.734	0.0004444	0.02499
CD4	Pre-treatment vs. Post-treatment	0.5815	0.269	0.8939	3.728	0.0004526	0.02519
CLEC14A	Pre-treatment vs. Post-treatment	0.476	0.2196	0.7325	3.719	0.0004659	0.02566
IL17A	Pre-treatment vs. Post-treatment	-0.6148	-0.9478	-0.2818	-3.699	0.0004973	0.02712
MELK	Pre-treatment vs. Post-treatment	-0.4586	-0.7077	-0.2095	-3.688	0.0005137	0.02773
TBXAS1	Pre-treatment vs. Post-treatment	0.447	0.2034	0.6906	3.676	0.0005345	0.02857
MLH1	Pre-treatment vs. Post-treatment	0.2613	0.1186	0.404	3.669	0.0005455	0.02881
WNT7B	Pre-treatment vs. Post-treatment	-0.5351	-0.8275	-0.2427	-3.667	0.0005497	0.02881
CSF2	Pre-treatment vs. Post-treatment	-0.8667	-1.342	-0.3918	-3.657	0.0005674	0.02945
CSF1R	Pre-treatment vs. Post-treatment	0.5857	0.2643	0.9071	3.651	0.0005769	0.0295
C2	Pre-treatment vs. Post-treatment	0.5457	0.2462	0.8453	3.65	0.0005793	0.0295
BBC3	Pre-treatment vs. Post-treatment	0.4695	0.2104	0.7286	3.63	0.0006166	0.03111
ICAM2	Pre-treatment vs. Post-treatment	0.5158	0.2287	0.8028	3.6	0.0006774	0.03363
PECAM1	Pre-treatment vs. Post-treatment	0.4893	0.2169	0.7616	3.599	0.0006791	0.03363
BRCA1	Pre-treatment vs. Post-treatment	-0.2936	-0.4572	-0.1299	-3.594	0.00069	0.03386
WNT3A	Pre-treatment vs. Post-treatment	-0.4137	-0.6445	-0.1829	-3.591	0.0006963	0.03386
XCL1/2	Pre-treatment vs. Post-treatment	-0.5373	-0.8375	-0.237	-3.585	0.0007091	0.03418
CD44	Pre-treatment vs. Post-treatment	-0.3677	-0.5746	-0.1609	-3.561	0.0007639	0.03649
BCL2	Pre-treatment vs. Post-treatment	0.5733	0.2491	0.8975	3.543	0.0008096	0.03834
CSF1	Pre-treatment vs. Post-treatment	0.4515	0.1958	0.7072	3.538	0.0008213	0.03855
IFITM2	Pre-treatment vs. Post-treatment	0.4527	0.1929	0.7124	3.491	0.0009483	0.04413
FGF18	Pre-treatment vs. Post-treatment	0.5932	0.2513	0.9351	3.476	0.0009931	0.04582
ARNT2	Pre-treatment vs. Post-treatment	0.5211	0.2204	0.8219	3.471	0.001008	0.04611
CMKLR1	Pre-treatment vs. Post-treatment	0.5443	0.2277	0.8609	3.444	0.001094	0.0495
FANCA	Pre-treatment vs. Post-treatment	-0.3202	-0.5066	-0.1339	-3.442	0.0011	0.0495
NBN	Pre-treatment vs. Post-treatment	0.2393	0.09916	0.3794	3.421	0.001174	0.05237
FUT4	Pre-treatment vs. Post-treatment	0.3866	0.1588	0.6143	3.401	0.001249	0.05526
CCL3/L1	Pre-treatment vs. Post-treatment	0.6185	0.2536	0.9834	3.396	0.001268	0.05564
IL2	Pre-treatment vs. Post-treatment	-0.5809	-0.9276	-0.2342	-3.357	0.001425	0.06205
MAP3K12	Pre-treatment vs. Post-treatment	0.4006	0.1613	0.6399	3.354	0.001438	0.06209
CCL19	Pre-treatment vs. Post-treatment	1	0.4003	1.6	3.34	0.001499	0.06414
TBX21	Pre-treatment vs. Post-treatment	-0.4022	-0.6436	-0.1608	-3.338	0.001509	0.06414
CCL4	Pre-treatment vs. Post-treatment	0.5461	0.218	0.8743	3.334	0.001525	0.0643
SOX10	Pre-treatment vs. Post-treatment	0.8678	0.3459	1.39	3.331	0.001538	0.06437
RELN	Pre-treatment vs. Post-treatment	0.4983	0.1981	0.7986	3.325	0.001568	0.06512
SHC2	Pre-treatment vs. Post-treatment	0.4491	0.1769	0.7213	3.306	0.00166	0.06842
NT5E	Pre-treatment vs. Post-treatment	0.5178	0.2027	0.8329	3.292	0.001728	0.07067
CBLC	Pre-treatment vs. Post-treatment	-0.6151	-0.9898	-0.2404	-3.289	0.001745	0.07082
CD74	Pre-treatment vs. Post-treatment	0.574	0.2227	0.9254	3.273	0.001828	0.07365
PF4	Pre-treatment vs. Post-treatment	-0.686	-1.109	-0.2633	-3.251	0.001951	0.07803
TWIST1	Pre-treatment vs. Post-treatment	0.49	0.1861	0.7939	3.23	0.002076	0.0824
SLC11A1	Pre-treatment vs. Post-treatment	0.6218	0.2333	1.01	3.207	0.002225	0.08768
CCL7	Pre-treatment vs. Post-treatment	-0.5514	-0.8971	-0.2058	-3.196	0.002294	0.08975
PGPEP1	Pre-treatment vs. Post-treatment	0.4468	0.1638	0.7297	3.163	0.002529	0.09821
MMP7	Pre-treatment vs. Post-treatment	1.272	0.461	2.083	3.142	0.002686	0.1032
CDC20	Pre-treatment vs. Post-treatment	-0.4808	-0.7875	-0.1741	-3.141	0.002695	0.1032
HSD11B1	Pre-treatment vs. Post-treatment	0.5007	0.1801	0.8213	3.129	0.002793	0.1059
APLNR	Pre-treatment vs. Post-treatment	0.5806	0.2086	0.9526	3.127	0.002805	0.1059
IL6	Pre-treatment vs. Post-treatment	0.9996	0.3585	1.641	3.124	0.00283	0.1061
TWIST2	Pre-treatment vs. Post-treatment	-0.5987	-0.9835	-0.214	-3.118	0.002882	0.1073
TNKS	Pre-treatment vs. Post-treatment	0.2736	0.0968	0.4505	3.1	0.003031	0.1121
H2AFX	Pre-treatment vs. Post-treatment	-0.3387	-0.5583	-0.119	-3.089	0.003132	0.1149
KIR3DL1	Pre-treatment vs. Post-treatment	-0.5321	-0.8775	-0.1868	-3.087	0.003149	0.1149
EDN1	Pre-treatment vs. Post-treatment	0.5148	0.179	0.8506	3.071	0.003293	0.1191
TNFAIP6	Pre-treatment vs. Post-treatment	0.7001	0.2431	1.157	3.069	0.003311	0.1191
PTGER4	Pre-treatment vs. Post-treatment	0.41	0.1404	0.6796	3.047	0.003531	0.1263
TNFSF13	Pre-treatment vs. Post-treatment	0.4054	0.1386	0.6722	3.044	0.003558	0.1264
FAP	Pre-treatment vs. Post-treatment	0.5524	0.1877	0.9172	3.035	0.003655	0.1288
CDH2	Pre-treatment vs. Post-treatment	0.5848	0.1985	0.9711	3.033	0.003675	0.1288
LDHB	Pre-treatment vs. Post-treatment	0.3862	0.1273	0.645	2.989	0.004157	0.1444
MLANA	Pre-treatment vs. Post-treatment	-0.5979	-0.9991	-0.1967	-2.986	0.004195	0.1444
HDC	Pre-treatment vs. Post-treatment	0.5014	0.1649	0.8379	2.985	0.0042	0.1444
PVRIG	Pre-treatment vs. Post-treatment	-0.3878	-0.6495	-0.1261	-2.969	0.004397	0.1502
C1QB	Pre-treatment vs. Post-treatment	0.5855	0.1889	0.9821	2.958	0.004538	0.1541
FYN	Pre-treatment vs. Post-treatment	0.3755	0.1207	0.6302	2.953	0.004601	0.1553
CDH1	Pre-treatment vs. Post-treatment	-0.3804	-0.639	-0.1219	-2.948	0.00467	0.1555
BRD3	Pre-treatment vs. Post-treatment	0.221	0.07069	0.3713	2.946	0.004695	0.1555
IL16	Pre-treatment vs. Post-treatment	0.535	0.1711	0.8989	2.946	0.004695	0.1555
TSLP	Pre-treatment vs. Post-treatment	-0.4956	-0.8337	-0.1575	-2.936	0.004817	0.1586
EIF5AL1	Pre-treatment vs. Post-treatment	-0.6612	-1.113	-0.2094	-2.932	0.004881	0.1597
TNFRSF1B	Pre-treatment vs. Post-treatment	0.4089	0.1284	0.6895	2.921	0.005031	0.1636
NOD2	Pre-treatment vs. Post-treatment	-0.4449	-0.7503	-0.1395	-2.919	0.00506	0.1636
WNT5B	Pre-treatment vs. Post-treatment	0.474	0.1482	0.7998	2.914	0.005121	0.1645
MTOR	Pre-treatment vs. Post-treatment	-0.1843	-0.3113	-0.05734	-2.908	0.005211	0.1655
CTSS	Pre-treatment vs. Post-treatment	0.5149	0.1601	0.8696	2.908	0.005218	0.1655
GZMK	Pre-treatment vs. Post-treatment	0.7423	0.2305	1.254	2.906	0.005242	0.1655
DUSP5	Pre-treatment vs. Post-treatment	0.5028	0.1557	0.8499	2.902	0.005294	0.1662
IFNG	Pre-treatment vs. Post-treatment	-0.5918	-1.001	-0.1824	-2.896	0.005388	0.1681
NLRP3	Pre-treatment vs. Post-treatment	0.4596	0.1409	0.7784	2.889	0.005499	0.1706
GOT1	Pre-treatment vs. Post-treatment	0.4053	0.124	0.6866	2.886	0.005538	0.1708
SLC7A5	Pre-treatment vs. Post-treatment	-0.5113	-0.8685	-0.1542	-2.868	0.005816	0.1782
TNFRSF18	Pre-treatment vs. Post-treatment	-0.3892	-0.6613	-0.117	-2.865	0.00587	0.1782
TNFRSF4	Pre-treatment vs. Post-treatment	-0.4172	-0.709	-0.1254	-2.865	0.005874	0.1782
NECTIN1	Pre-treatment vs. Post-treatment	-0.5334	-0.9075	-0.1593	-2.856	0.00601	0.1805
TWF1	Pre-treatment vs. Post-treatment	-0.2782	-0.4734	-0.08304	-2.856	0.006019	0.1805
RRM2	Pre-treatment vs. Post-treatment	-0.3177	-0.5413	-0.09397	-2.845	0.0062	0.1849
MAGEA1	Pre-treatment vs. Post-treatment	-0.6909	-1.179	-0.2028	-2.836	0.006359	0.1886
PPARGC1B	Pre-treatment vs. Post-treatment	-0.3448	-0.5905	-0.09907	-2.811	0.006799	0.2006
ACVR1C	Pre-treatment vs. Post-treatment	-0.3774	-0.6475	-0.1073	-2.799	0.007029	0.2058
RASAL1	Pre-treatment vs. Post-treatment	-0.598	-1.026	-0.1698	-2.798	0.007052	0.2058
EZH2	Pre-treatment vs. Post-treatment	-0.2065	-0.3558	-0.0572	-2.771	0.007584	0.2194
OTOA	Pre-treatment vs. Post-treatment	-0.5136	-0.8851	-0.1421	-2.77	0.007599	0.2194
JAG2	Pre-treatment vs. Post-treatment	-0.3743	-0.6452	-0.1033	-2.768	0.007648	0.2196
BRIP1	Pre-treatment vs. Post-treatment	-0.2985	-0.5147	-0.08218	-2.765	0.007709	0.2202
UBE2C	Pre-treatment vs. Post-treatment	-0.3867	-0.6683	-0.1051	-2.751	0.007993	0.2271
GIMAP4	Pre-treatment vs. Post-treatment	0.4241	0.1148	0.7334	2.747	0.008076	0.2275
F2RL1	Pre-treatment vs. Post-treatment	-0.5546	-0.9591	-0.1501	-2.747	0.00809	0.2275
ITGA1	Pre-treatment vs. Post-treatment	0.3006	0.08118	0.52	2.745	0.008134	0.2275
FPR1	Pre-treatment vs. Post-treatment	0.4793	0.1285	0.8301	2.737	0.0083	0.231
CD68	Pre-treatment vs. Post-treatment	0.3551	0.09498	0.6153	2.735	0.008352	0.2312
SFXN1	Pre-treatment vs. Post-treatment	-0.2493	-0.432	-0.06646	-2.732	0.008418	0.2318
SAMD9	Pre-treatment vs. Post-treatment	-0.4045	-0.7015	-0.1076	-2.729	0.00848	0.2324
MGMT	Pre-treatment vs. Post-treatment	0.3002	0.07896	0.5214	2.719	0.008724	0.2379
TNFSF8	Pre-treatment vs. Post-treatment	0.4236	0.1092	0.738	2.7	0.009174	0.2481
LYZ	Pre-treatment vs. Post-treatment	1.168	0.3009	2.035	2.699	0.009192	0.2481
FCGR3A/B	Pre-treatment vs. Post-treatment	0.4194	0.1043	0.7346	2.666	0.01002	0.269
CCL13	Pre-treatment vs. Post-treatment	0.5691	0.1395	0.9987	2.654	0.01034	0.2764
FCGR2A	Pre-treatment vs. Post-treatment	0.3247	0.07876	0.5707	2.645	0.01059	0.2818
CD48	Pre-treatment vs. Post-treatment	0.6088	0.1471	1.07	2.642	0.01068	0.2826
TICAM1	Pre-treatment vs. Post-treatment	-0.2639	-0.4643	-0.0635	-2.638	0.01078	0.2839
CCL2	Pre-treatment vs. Post-treatment	0.4972	0.1185	0.8758	2.631	0.011	0.2862
TNFRSF10C	Pre-treatment vs. Post-treatment	-0.4418	-0.7784	-0.1052	-2.629	0.01103	0.2862
HLA-DRB1	Pre-treatment vs. Post-treatment	0.5353	0.1272	0.9434	2.628	0.01108	0.2862
S100A12	Pre-treatment vs. Post-treatment	-1.079	-1.901	-0.2563	-2.628	0.01108	0.2862
GBP2	Pre-treatment vs. Post-treatment	0.4178	0.09823	0.7374	2.619	0.01133	0.2913
HDAC5	Pre-treatment vs. Post-treatment	0.2455	0.05712	0.4339	2.611	0.01158	0.2962
ITGB3	Pre-treatment vs. Post-treatment	0.4348	0.1002	0.7695	2.603	0.01181	0.3002
MB21D1	Pre-treatment vs. Post-treatment	-0.298	-0.5274	-0.06857	-2.602	0.01184	0.3002
KIR2DL3	Pre-treatment vs. Post-treatment	-0.4372	-0.7746	-0.09969	-2.595	0.01206	0.3034
HRAS	Pre-treatment vs. Post-treatment	-0.3316	-0.5876	-0.07553	-2.594	0.01208	0.3034
IRF2	Pre-treatment vs. Post-treatment	-0.2474	-0.4393	-0.05551	-2.583	0.01245	0.3111
MAP3K8	Pre-treatment vs. Post-treatment	0.2851	0.06364	0.5066	2.579	0.01257	0.3128
HLA-DRA	Pre-treatment vs. Post-treatment	0.4906	0.1087	0.8725	2.574	0.01274	0.3156
CCL18	Pre-treatment vs. Post-treatment	0.6414	0.1401	1.143	2.563	0.0131	0.3229
OLR1	Pre-treatment vs. Post-treatment	0.4995	0.1082	0.8908	2.557	0.01329	0.3262
CLEC7A	Pre-treatment vs. Post-treatment	0.2911	0.06279	0.5194	2.554	0.0134	0.3272
IL2RA	Pre-treatment vs. Post-treatment	0.3871	0.08265	0.6916	2.547	0.01364	0.3318
SIRPB2	Pre-treatment vs. Post-treatment	0.2578	0.0546	0.4611	2.542	0.01384	0.3351
PIK3CG	Pre-treatment vs. Post-treatment	0.4473	0.09376	0.8009	2.535	0.01409	0.3396
IL11	Pre-treatment vs. Post-treatment	-0.5423	-0.972	-0.1127	-2.529	0.0143	0.3432
PIK3R5	Pre-treatment vs. Post-treatment	0.3466	0.07155	0.6217	2.525	0.01446	0.3454
CDH5	Pre-treatment vs. Post-treatment	0.3232	0.06647	0.5799	2.522	0.01455	0.346
HLA-DMB	Pre-treatment vs. Post-treatment	0.4245	0.08657	0.7625	2.517	0.01475	0.3479
TLR9	Pre-treatment vs. Post-treatment	-0.4192	-0.7529	-0.08546	-2.516	0.01476	0.3479
TNFSF9	Pre-treatment vs. Post-treatment	-0.4408	-0.7925	-0.08906	-2.511	0.01497	0.3515
HNF1A	Pre-treatment vs. Post-treatment	-0.3835	-0.6908	-0.07616	-2.5	0.01539	0.3594
PTPRC	Pre-treatment vs. Post-treatment	0.4558	0.09032	0.8212	2.499	0.01544	0.3594
JAK1	Pre-treatment vs. Post-treatment	0.1979	0.03908	0.3568	2.496	0.01553	0.3599
C5	Pre-treatment vs. Post-treatment	0.3108	0.06034	0.5612	2.486	0.01594	0.3677
ROBO4	Pre-treatment vs. Post-treatment	0.2524	0.04852	0.4563	2.48	0.01618	0.3716
PMS2	Pre-treatment vs. Post-treatment	-0.1805	-0.3278	-0.03332	-2.457	0.01716	0.3925
TIE1	Pre-treatment vs. Post-treatment	0.3115	0.05676	0.5662	2.45	0.01746	0.3977
CDKN2A	Pre-treatment vs. Post-treatment	-0.5209	-0.9473	-0.09458	-2.448	0.01755	0.398
HEY1	Pre-treatment vs. Post-treatment	0.5131	0.09126	0.9349	2.437	0.01803	0.4061
TPSAB1/B2	Pre-treatment vs. Post-treatment	0.6181	0.1098	1.126	2.436	0.01807	0.4061
ESR1	Pre-treatment vs. Post-treatment	0.7937	0.1406	1.447	2.435	0.01813	0.4061
KIF2C	Pre-treatment vs. Post-treatment	-0.2869	-0.5233	-0.05059	-2.432	0.01824	0.4069
ITGAV	Pre-treatment vs. Post-treatment	0.3242	0.05643	0.5919	2.426	0.01854	0.412
NFKBIA	Pre-treatment vs. Post-treatment	0.318	0.05507	0.581	2.423	0.01867	0.413
NFATC2	Pre-treatment vs. Post-treatment	0.3549	0.06073	0.6491	2.417	0.01894	0.4174
SIGLEC8	Pre-treatment vs. Post-treatment	-0.3559	-0.6518	-0.06001	-2.41	0.01929	0.4219
BNIP3	Pre-treatment vs. Post-treatment	-0.4354	-0.7975	-0.07338	-2.409	0.0193	0.4219
SERPINH1	Pre-treatment vs. Post-treatment	0.3824	0.06392	0.7008	2.406	0.01949	0.4243
HMGA1	Pre-treatment vs. Post-treatment	-0.3099	-0.5685	-0.0514	-2.402	0.01968	0.425
ULBP2	Pre-treatment vs. Post-treatment	-0.3984	-0.7307	-0.06605	-2.402	0.01968	0.425
CLEC4E	Pre-treatment vs. Post-treatment	-0.4056	-0.7455	-0.06568	-2.391	0.02023	0.435
PDGFA	Pre-treatment vs. Post-treatment	-0.2507	-0.4623	-0.03908	-2.373	0.0211	0.4519
CX3CL1	Pre-treatment vs. Post-treatment	0.5051	0.07814	0.9321	2.37	0.02127	0.4533
ITGA4	Pre-treatment vs. Post-treatment	0.3949	0.06094	0.7289	2.369	0.02133	0.4533
NCR1	Pre-treatment vs. Post-treatment	-0.3939	-0.7283	-0.05944	-2.36	0.02183	0.4613
CXCL1	Pre-treatment vs. Post-treatment	-0.6429	-1.189	-0.09682	-2.359	0.02187	0.4613
LOXL2	Pre-treatment vs. Post-treatment	0.2605	0.03894	0.482	2.356	0.02204	0.4614
SERPINA1	Pre-treatment vs. Post-treatment	0.4252	0.06352	0.7869	2.355	0.02205	0.4614
FGF13	Pre-treatment vs. Post-treatment	0.5544	0.08115	1.028	2.347	0.0225	0.4691
BRCA2	Pre-treatment vs. Post-treatment	-0.2233	-0.4142	-0.03245	-2.344	0.02266	0.4705
CD1C	Pre-treatment vs. Post-treatment	0.4185	0.05967	0.7773	2.337	0.02308	0.4774
IL4	Pre-treatment vs. Post-treatment	-0.2941	-0.5467	-0.04148	-2.332	0.02332	0.4804
