# Supplementary material for: Phase II Window Study of Olaparib Alone or with Cisplatin or Durvalumab in Operable Head and Neck Cancer
Source: Cancer Res Commun. 2023 Aug 10;3(8):1514–23. doi: 10.1158/2767-9764.CRC-23-0051 (PMC10414130; doi:10.1158/2767-9764.CRC-23-0051)
Supplement: Supplementary Table 4 — Table 4a. Fold-change values for each signature between Response and No Response based on physical examination, pathology or imaging Table 4b. Fold-change values for significantly differentially expressed genes between Response and No Response based on physical examination, pathology or imaging [file crc-23-0051-s05.xlsx]

## Sheet: S.Table 4a,b
Table 4a. Fold-change values for each signature between Response and No Response based on physical examination, pathology or imaging												Table 4b. Fold-change values for significantly differentially expressed genes between Response and No Response based on physical examination, pathology or imaging
name	variable	group	logFC	lcl95	ucl95	t statistic	pvalue	padjust				name	variable	group	logFC	lcl95	ucl95	t statistic	pvalue	padjust
Exhausted CD8	Response.Clinical.pre	Yes	0.5829	0.0502	1.116	2.234	0.03302	1				ITGAX	Response.Clinical.pre	Yes	0.8167	0.3122	1.321	3.301	0.002418	1
Inflammatory Chemokines	Response.Clinical.pre	Yes	0.5578	0.04204	1.073	2.208	0.03496	1				TNFRSF9	Response.Clinical.pre	Yes	0.9551	0.3005	1.61	2.975	0.005612	1
Cytotoxicity	Response.Clinical.pre	Yes	0.6823	-0.0007267	1.365	2.039	0.05023	1				RELB	Response.Clinical.pre	Yes	0.5376	0.1523	0.923	2.845	0.007779	1
Cytotoxic Cells	Response.Clinical.pre	Yes	0.6294	-0.004245	1.263	2.028	0.05146	1				GZMH	Response.Clinical.pre	Yes	1.024	0.2773	1.772	2.795	0.008783	1
PD-1	Response.Clinical.pre	Yes	0.6461	-0.02278	1.315	1.972	0.05781	1				CCL4	Response.Clinical.pre	Yes	0.7049	0.1851	1.225	2.765	0.009473	1
CD45	Response.Clinical.pre	Yes	0.6019	-0.04359	1.247	1.904	0.0665	1				CXCL9	Response.Clinical.pre	Yes	1.73	0.4323	3.028	2.718	0.01062	1
CD8 T Cells	Response.Clinical.pre	Yes	0.716	-0.05783	1.49	1.889	0.06852	1				CCL3/L1	Response.Clinical.pre	Yes	0.7676	0.1884	1.347	2.702	0.01104	1
MAGEs	Response.Clinical.pre	Yes	-0.8819	-1.855	0.09157	-1.849	0.07418	1				FASLG	Response.Clinical.pre	Yes	0.8941	0.1881	1.6	2.582	0.01472	1
T Cells	Response.Clinical.pre	Yes	0.5821	-0.0636	1.228	1.84	0.07553	1				EXO1	Response.Clinical.pre	Yes	0.5214	0.1055	0.9373	2.556	0.01567	1
Lymphoid	Response.Clinical.pre	Yes	0.4643	-0.05697	0.9856	1.818	0.07892	1				SAMSN1	Response.Clinical.pre	Yes	0.5732	0.1068	1.04	2.506	0.01764	1
Proliferation	Response.Clinical.pre	Yes	0.2755	-0.04896	0.5999	1.733	0.0932	1				WDR76	Response.Clinical.pre	Yes	0.3846	0.06874	0.7004	2.483	0.01861	1
CTLA4	Response.Clinical.pre	Yes	0.5365	-0.0957	1.169	1.732	0.09337	1				TYMS	Response.Clinical.pre	Yes	0.4207	0.06654	0.7748	2.422	0.02143	1
IFN Gamma	Response.Clinical.pre	Yes	1.001	-0.1834	2.185	1.725	0.09465	1				STAT1	Response.Clinical.pre	Yes	0.812	0.1216	1.502	2.398	0.02265	1
TIS	Response.Clinical.pre	Yes	0.6287	-0.1289	1.386	1.694	0.1005	1				PRF1	Response.Clinical.pre	Yes	0.7122	0.1052	1.319	2.392	0.02293	1
Myeloid	Response.Clinical.pre	Yes	0.242	-0.0807	0.5648	1.531	0.1362	1				CCL14	Response.Clinical.pre	Yes	-0.9544	-1.768	-0.1409	-2.392	0.02296	1
DC	Response.Clinical.pre	Yes	0.3419	-0.1316	0.8154	1.474	0.1508	1				CRABP2	Response.Clinical.pre	Yes	-1.035	-1.923	-0.148	-2.379	0.02366	1
IL10	Response.Clinical.pre	Yes	0.4969	-0.206	1.2	1.443	0.1593	1				IFNG	Response.Clinical.pre	Yes	0.8024	0.1144	1.49	2.378	0.02371	1
TIGIT	Response.Clinical.pre	Yes	0.4485	-0.1861	1.083	1.443	0.1594	1				CD244	Response.Clinical.pre	Yes	0.488	0.06906	0.9068	2.375	0.02386	1
Treg	Response.Clinical.pre	Yes	0.3718	-0.212	0.9557	1.3	0.2034	1				LILRB2	Response.Clinical.pre	Yes	0.608	0.08349	1.132	2.363	0.0245	1
IDO1	Response.Clinical.pre	Yes	0.5831	-0.3971	1.563	1.214	0.234	1				FYN	Response.Clinical.pre	Yes	0.5406	0.07262	1.009	2.355	0.02497	1
Hypoxia	Response.Clinical.pre	Yes	-0.1787	-0.5059	0.1485	-1.115	0.2737	1				TRAT1	Response.Clinical.pre	Yes	0.9561	0.1244	1.788	2.344	0.02562	1
NOS2	Response.Clinical.pre	Yes	-0.4857	-1.378	0.406	-1.112	0.2749	1				WNT4	Response.Clinical.pre	Yes	-0.8323	-1.565	-0.1001	-2.318	0.02718	1
ARG1	Response.Clinical.pre	Yes	-0.7402	-2.191	0.7109	-1.041	0.306	1				CD247	Response.Clinical.pre	Yes	0.6147	0.07134	1.158	2.307	0.02787	1
NK Cells	Response.Clinical.pre	Yes	0.2701	-0.2637	0.8038	1.033	0.3098	1				MAGEA3/A6	Response.Clinical.pre	Yes	-2.265	-4.322	-0.208	-2.245	0.03198	1
Mast Cells	Response.Clinical.pre	Yes	-0.3305	-0.9992	0.3383	-1.009	0.321	1				ITGAL	Response.Clinical.pre	Yes	0.7844	0.07153	1.497	2.243	0.0321	1
Myeloid Inflammation	Response.Clinical.pre	Yes	0.2734	-0.3702	0.917	0.8671	0.3927	1				TLR3	Response.Clinical.pre	Yes	-0.6135	-1.175	-0.05242	-2.229	0.03311	1
TGF-Beta	Response.Clinical.pre	Yes	0.1583	-0.2286	0.5452	0.8352	0.4102	1				NKG7	Response.Clinical.pre	Yes	1.017	0.07863	1.955	2.21	0.03458	1
Immunoproteasome	Response.Clinical.pre	Yes	0.2149	-0.3228	0.7526	0.8159	0.4209	1				IL7R	Response.Clinical.pre	Yes	0.7102	0.05412	1.366	2.207	0.03478	1
Neutrophils	Response.Clinical.pre	Yes	0.1525	-0.267	0.572	0.7421	0.4637	1				DPP4	Response.Clinical.pre	Yes	-0.822	-1.584	-0.06059	-2.201	0.03524	1
B Cells	Response.Clinical.pre	Yes	0.2411	-0.4281	0.9103	0.7356	0.4677	1				BTLA	Response.Clinical.pre	Yes	0.68	0.04391	1.316	2.18	0.03694	1
NK CD56dim	Response.Clinical.pre	Yes	0.2051	-0.3712	0.7815	0.7267	0.473	1				TNFRSF18	Response.Clinical.pre	Yes	0.5416	0.03222	1.051	2.168	0.03791	1
Apoptosis	Response.Clinical.pre	Yes	0.08545	-0.1563	0.3272	0.7216	0.476	1				ANLN	Response.Clinical.pre	Yes	0.5086	0.02933	0.988	2.164	0.03826	1
PD-L2	Response.Clinical.pre	Yes	0.2241	-0.4342	0.8823	0.6948	0.4925	1				MAGEA12	Response.Clinical.pre	Yes	-0.9661	-1.892	-0.03982	-2.126	0.04146	1
TH1 Cells	Response.Clinical.pre	Yes	0.1866	-0.3673	0.7404	0.6876	0.4969	1				TRAF1	Response.Clinical.pre	Yes	0.6015	0.02309	1.18	2.12	0.04203	1
MHC2	Response.Clinical.pre	Yes	-0.185	-0.7527	0.3827	-0.6653	0.5109	1				CCL2	Response.Clinical.pre	Yes	0.6372	0.01684	1.258	2.094	0.04445	1
IFN Downstream	Response.Clinical.pre	Yes	0.1842	-0.3938	0.7621	0.6505	0.5203	1				TNFRSF1B	Response.Clinical.pre	Yes	0.529	0.01039	1.048	2.08	0.04584	1
Glycolytic Activity	Response.Clinical.pre	Yes	-0.1004	-0.4306	0.2297	-0.6211	0.5392	1				EGR1	Response.Clinical.pre	Yes	-0.7261	-1.441	-0.01124	-2.071	0.04671	1
Stroma	Response.Clinical.pre	Yes	0.1616	-0.435	0.7583	0.5531	0.5843	1				EPCAM	Response.Clinical.pre	Yes	0.9606	0.01436	1.907	2.07	0.04682	1
Macrophages	Response.Clinical.pre	Yes	0.1109	-0.4577	0.6794	0.3981	0.6934	1				CTAG1B	Response.Clinical.pre	Yes	-1.072	-2.13	-0.01408	-2.066	0.0472	1
PD-L1	Response.Clinical.pre	Yes	0.1501	-0.6219	0.9222	0.397	0.6942	1				RIPK3	Response.Clinical.pre	Yes	-0.3929	-0.7811	-0.004588	-2.063	0.04751	1
Endothelial Cells	Response.Clinical.pre	Yes	-0.06565	-0.4813	0.35	-0.3224	0.7493	1				IL2RB	Response.Clinical.pre	Yes	0.7301	0.007294	1.453	2.059	0.04787	1
APM	Response.Clinical.pre	Yes	0.05513	-0.413	0.5233	0.2404	0.8116	1				NFATC2	Response.Clinical.pre	Yes	0.5472	0.005413	1.089	2.059	0.04789	1
B7-H3	Response.Clinical.pre	Yes	0.04455	-0.4602	0.5493	0.1802	0.8582	1				GBP1	Response.Clinical.pre	Yes	0.8153	0.00239	1.628	2.045	0.04937	1
