# Supplementary material for: Phase II Window Study of Olaparib Alone or with Cisplatin or Durvalumab in Operable Head and Neck Cancer
Source: Cancer Res Commun. 2023 Aug 10;3(8):1514–23. doi: 10.1158/2767-9764.CRC-23-0051 (PMC10414130; doi:10.1158/2767-9764.CRC-23-0051)
Supplement: Supplementary Table 5 — Incidence of adverse events by maximum grade in the safety population. [file crc-23-0051-s06.xlsx]

## Sheet: S.Table 5
Supplementary Table 5. Incidence of adverse events by maximum grade in the safety population.
	Grade 1			Grade 2			Grade 3
System Organ Class	N of evts	N of pts	% pts	N of evts	N of pts	% pts	N of evts	N of pts	% pts
Preferred Term
Total	72	27	79.41	14	9	26.47	4	4	11.76
Blood and lymphatic system disorders	8	8	23.53	2	2	5.88	1	1	2.94
Anemia	7	7	20.59	2	2	5.88	1	1	2.94
Leukocytosis	1	1	2.94	0	0	0	0	0	0
Cardiac disorders	1	1	2.94	0	0	0	0	0	0
Atrial fibrillation	1	1	2.94	0	0	0	0	0	0
Ear and labyrinth disorders	1	1	2.94	0	0	0	0	0	0
Vertigo	1	1	2.94	0	0	0	0	0	0
Gastrointestinal disorders	6	6	17.65	2	2	5.88	0	0	0
Diarrhea	1	1	2.94	0	0	0	0	0	0
Dysphagia	1	1	2.94	0	0	0	0	0	0
Gastrointestinal disorders - Other, specify^	0	0	0	1	1	2.94	0	0	0
Nausea	3	3	8.82	0	0	0	0	0	0
Oral hemorrhage	1	1	2.94	0	0	0	0	0	0
Oral pain	0	0	0	1	1	2.94	0	0	0
General disorders and administration site conditions	7	6	17.65	2	2	5.88	0	0	0
Edema face	0	0	0	1	1	2.94	0	0	0
Fatigue	6	6	17.65	0	0	0	0	0	0
Localized edema	1	1	2.94	0	0	0	0	0	0
Pain	0	0	0	1	1	2.94	0	0	0
Hepatobiliary disorders	2	2	5.88	1	1	2.94	0	0	0
Hepatobiliary disorders - Other, specify^^	2	2	5.88	1	1	2.94	0	0	0
Injury, poisoning and procedural complications	0	0	0	1	1	2.94	1	1	2.94
Injury, poisoning and procedural complications - Other, specify^^^	0	0	0	1	1	2.94	0	0	0
Postoperative hemorrhage	0	0	0	0	0	0	1	1	2.94
Investigations	25	11	32.35	2	2	5.88	0	0	0
Alanine aminotransferase increased	3	3	8.82	0	0	0	0	0	0
Aspartate aminotransferase increased	1	1	2.94	0	0	0	0	0	0
Creatinine increased	3	3	8.82	1	1	2.94	0	0	0
INR increased	1	1	2.94	0	0	0	0	0	0
Investigations - Other, specify	1	1	2.94	0	0	0	0	0	0
Lymphocyte count decreased	1	1	2.94	0	0	0	0	0	0
Neutrophil count decreased	5	5	14.71	0	0	0	0	0	0
Platelet count decreased	2	2	5.88	1	1	2.94	0	0	0
Weight gain	1	1	2.94	0	0	0	0	0	0
Weight loss	1	1	2.94	0	0	0	0	0	0
White blood cell decreased	6	6	17.65	0	0	0	0	0	0
Metabolism and nutrition disorders	17	12	35.29	1	1	2.94	1	1	2.94
Anorexia	1	1	2.94	0	0	0	0	0	0
Hypercalcemia	3	3	8.82	0	0	0	0	0	0
Hyperglycemia	2	2	5.88	0	0	0	1	1	2.94
Hyperkalemia	4	4	11.76	1	1	2.94	0	0	0
Hypertriglyceridemia	1	1	2.94	0	0	0	0	0	0
Hypoglycemia	2	2	5.88	0	0	0	0	0	0
Hyponatremia	2	2	5.88	0	0	0	0	0	0
Hypophosphatemia	1	1	2.94	0	0	0	0	0	0
Metabolism and nutrition disorders - Other, specify*	1	1	2.94	0	0	0	0	0	0
Neoplasms benign, malignant and unspecified (incl cysts and polyps)	1	1	2.94	0	0	0	0	0	0
Tumor pain	1	1	2.94	0	0	0	0	0	0
Nervous system disorders	2	2	5.88	0	0	0	0	0	0
Dizziness	1	1	2.94	0	0	0	0	0	0
Somnolence	1	1	2.94	0	0	0	0	0	0
Renal and urinary disorders	0	0	0	1	1	2.94	0	0	0
Acute kidney injury	0	0	0	1	1	2.94	0	0	0
Reproductive system and breast disorders	0	0	0	1	1	2.94	0	0	0
Erectile dysfunction	0	0	0	1	1	2.94	0	0	0
Skin and subcutaneous tissue disorders	0	0	0	1	1	2.94	0	0	0
Rash maculo-papular	0	0	0	1	1	2.94	0	0	0
Vascular disorders	2	2	5.88	0	0	0	1	1	2.94
Hypotension	1	1	2.94	0	0	0	0	0	0
Thromboembolic event	0	0	0	0	0	0	1	1	2.94
Vascular disorders - Other, specify**	1	1	2.94	0	0	0	0	0	0
Evts, events; pts, patients
^One grade 2 event of tongue ulceration.
^^Three events of urea increase (two grade 1 and one grade 2).
^^^One grade 2 event of post-operative pain.
^^^^One grade 1 event of low total protein.
*One grade 1 event of LDH.
**One grade 1 event of carotid artery thrombosis.
